# Supplementary material for: ﻿Torreyadapanshanica (Taxaceae), a new species of gymnosperm from Zhejiang, East China
Source: PhytoKeys. 2022 Mar 9;192:29–36. doi: 10.3897/phytokeys.192.79506 (PMC8927087; doi:10.3897/phytokeys.192.79506)
Supplement: XML Treatment for Torreya dapanshanica [file phytokeys.192.79506-treatment1.xml]

<!DOCTYPE tp:taxon-treatment
  PUBLIC "-//TaxonX//DTD Taxonomic Treatment Publishing DTD v0 20100105//EN" "tax-treatment-NSO.dtd">
<tp:taxon-treatment xmlns:tp="http://www.plazi.org/taxpub"><tp:treatment-meta><kwd-group><label>Taxon classification</label><kwd>
              <named-content content-type="kingdom">Plantae</named-content>
            </kwd><kwd>
              <named-content content-type="order">Pinales</named-content>
            </kwd><kwd>
              <named-content content-type="family">Taxaceae</named-content>
            </kwd></kwd-group><mixed-citation publication-type="journal"><person-group><name><surname>Lu</surname><given-names>Yi-Fei</given-names></name><name><surname>Chen</surname><given-names>Zi-Lin</given-names></name><name><surname>He</surname><given-names>An-Guo</given-names></name><name><surname>Liu</surname><given-names>Ju-Lian</given-names></name><name><surname>Wang</surname><given-names>Pan</given-names></name><name><surname>Chen</surname><given-names>Wei-Jie</given-names></name><name><surname>Jin</surname><given-names>Xiao-Feng</given-names></name></person-group><article-title>﻿<italic><tp:taxon-name><tp:taxon-name-part taxon-name-part-type="genus" reg="Torreya">Torreya</tp:taxon-name-part><tp:taxon-name-part taxon-name-part-type="species" reg="dapanshanica">dapanshanica</tp:taxon-name-part></tp:taxon-name></italic> (<tp:taxon-name><tp:taxon-name-part taxon-name-part-type="family">Taxaceae</tp:taxon-name-part></tp:taxon-name>), a new species of gymnosperm from Zhejiang, East China</article-title><source>PhytoKeys</source><day>09</day><month>03</month><year>2022</year><volume>192</volume><fpage>29</fpage><lpage>36</lpage><pub-id pub-id-type="doi">10.3897/phytokeys.192.79506</pub-id></mixed-citation></tp:treatment-meta><tp:nomenclature><label>﻿</label><tp:taxon-name>
            <object-id xmlns:xlink="http://www.w3.org/1999/xlink" content-type="arpha" xlink:type="simple">70547570-5169-5861-BE75-8BA8E1AAC094</object-id>
            <tp:taxon-name-part taxon-name-part-type="genus" reg="Torreya">Torreya</tp:taxon-name-part>
            <tp:taxon-name-part taxon-name-part-type="species" reg="dapanshanica">dapanshanica</tp:taxon-name-part>
            <object-id xmlns:xlink="http://www.w3.org/1999/xlink" content-type="ipni" xlink:type="simple">urn:lsid:ipni.org:names:77295798-1</object-id>
          </tp:taxon-name><tp:taxon-authority>X.F.Jin, Y.F.Lu &amp; Zi L.Chen</tp:taxon-authority><tp:taxon-status xmlns:xlink="http://www.w3.org/1999/xlink" xlink:type="simple">sp. nov.</tp:taxon-status><xref ref-type="fig" rid="F1">Figs 1</xref><xref ref-type="fig" rid="F2">, 2</xref></tp:nomenclature><tp:treatment-sec sec-type="Latin diagnosis" id="SECID0E5NAC"><title>Latin diagnosis.</title><p><italic>Species nova haec</italic> T. jiulongshanensi <italic>(Z.Y.Li et al.) C.C.Pan et al. affinis est, sed a qua foliis apice acuminatis, basi cuneatis, seminibus late ovoideo-globosis vel globosis, basi obtusis, testis irregulariter et vadose canaliculatis differt</italic>.</p></tp:treatment-sec><tp:treatment-sec sec-type="material" id="SECID0EIOAC"><title>Type.</title><p><bold>China.</bold> Zhejiang: Pan’an, Mount Dapanshan, Huaxi, on slope under forest, <named-content xmlns:xlink="http://www.w3.org/1999/xlink" content-type="dwc:verbatimCoordinates" xlink:type="simple"><named-content content-type="geo-json" specific-use="{&#34;type&#34;:&#34;Point&#34;,&#34;coordinates&#34;:[120.500003,28.977058]}" id="NCID0ETOAC" xlink:type="simple">28°58'37.41"N, 120°30'00.01"E</named-content></named-content>, alt. 420 m, 22 August 2017, <italic>Xiao-Feng Jin</italic> 4036B (holotype: ZM; isotypes: HTC, PE, ZJFC, ZM).</p><p><bold><italic>Trees</italic></bold> evergreen, 5‒8 m tall, with trunk to 25 cm d.b.h., dioecious; bark gray-brown, irregularly vertically fissured; branches glabrous, slightly shiny, with young branches green and biennial ones yellow-green or green. <bold><italic>Leaves</italic></bold> decussate, base coiled and 2-ranked; blade linear, (1.9‒)3‒5(‒6.9) cm long, 2.7‒3.2 mm wide, upper part slightly falcate, apex acuminate and spiculate, base cuneate, adaxially dark green, shinning, with mid-rib slightly concave, 2 grooves from base to near apex, abaxially green, with mid-rib slightly raised, 2 stomatal bands brown, each nearly equal to mid-rib in width, marginal band ca. 2× as wide as stomatal band; petioles short, ca. 1 mm long, yellow-brown. <bold><italic>Pollen cones</italic></bold> solitary, axillary, ovoid-globose, 9‒12 mm long, 7‒9 mm wide, base shortly pedunculate; peduncles 3‒3.5 mm long; bracts 5 or 6-pairs, decussate, abaxially ridged, lowermost 2 pairs smaller, green, papery, others yellow-green, thinly papery; microsporophylls 42‒56, spiral in 6‒8 whorls, triangular-ovate, membranous, 2‒2.5 mm long, apex praemorse with 9 minute teeth, each with 4 pollen sacs abaxially; pollen sac yellow, ellipsoid, 1.2‒1.5 mm long, ca. 0.8 mm wide, longitudinally divided. <bold><italic>Seed-bearing structures</italic></bold> borne in pairs in leaf axils, sessile, 6‒7 mm long, each with 2 pairs of decussate bracts and 1 lateral bract; bracts sub-leathery, abaxially ridged. <bold><italic>Aril</italic></bold> succulent, base with persistent bracts; seed (including aril) obovoid, 3.5‒4 cm long, 2‒2.5 cm in diam., apex slightly convex with a mucro, seed (excluding aril) broadly ovoid-globose or globose, apex slightly emarginate, base obtuse-rounded; testa ligneous, stiff, with irregular shallow grooves; female gametophyte tissue deeply ruminate.</p><fig id="F1" position="float" orientation="portrait"><object-id xmlns:xlink="http://www.w3.org/1999/xlink" content-type="doi" xlink:type="simple">10.3897/phytokeys.192.79506.figure1</object-id><object-id xmlns:xlink="http://www.w3.org/1999/xlink" content-type="arpha" xlink:type="simple">9D1FAEA1-DA73-59B0-9223-CB3A0066E757</object-id><label>Figure 1.</label><caption><p><italic><tp:taxon-name><tp:taxon-name-part taxon-name-part-type="genus" reg="Torreya">Torreya</tp:taxon-name-part><tp:taxon-name-part taxon-name-part-type="species" reg="dapanshanica">dapanshanica</tp:taxon-name-part></tp:taxon-name></italic> sp. nov. <bold>A</bold> branch with seeds <bold>B</bold> leaf (abaxial surface) <bold>C</bold> branch with pollen cones <bold>D</bold> microsporophyll/stamen (abaxial surface with four pollen sacs) <bold>E</bold> microsporophyll/stamen (adaxial surface) <bold>F</bold> branch with ovules <bold>G</bold> ovule (showing macrosporophyll and bracts) <bold>H</bold> seeds without aril <bold>I</bold> cross section of seed (showing deeply ruminate megagametophyte) (drawn by Xiao-Feng Jin; based on <italic>Xiao-Feng Jin</italic> 4036B, ZM).</p></caption><graphic xmlns:xlink="http://www.w3.org/1999/xlink" xlink:href="phytokeys-192-029-g001.jpg" position="float" orientation="portrait" xlink:type="simple" id="oo_656493.jpg"><uri content-type="original_file" xlink:type="simple">https://binary.pensoft.net/fig/656493</uri></graphic></fig></tp:treatment-sec><tp:treatment-sec sec-type="distribution" id="SECID0E6AAE"><title>Distribution and habitat.</title><p>This new species is known only from Mount Dapanshan of Pan’an County, central Zhejiang. It grows at a single location on a forested slope by a stream margin at an elevation of 420‒485 m.</p><fig id="F2" position="float" orientation="portrait"><object-id xmlns:xlink="http://www.w3.org/1999/xlink" content-type="doi" xlink:type="simple">10.3897/phytokeys.192.79506.figure2</object-id><object-id xmlns:xlink="http://www.w3.org/1999/xlink" content-type="arpha" xlink:type="simple">A88D5075-9D12-5E1C-BA8B-51C32D75B844</object-id><label>Figure 2.</label><caption><p>Photographs of <italic><tp:taxon-name><tp:taxon-name-part taxon-name-part-type="genus" reg="Torreya">Torreya</tp:taxon-name-part><tp:taxon-name-part taxon-name-part-type="species" reg="dapanshanica">dapanshanica</tp:taxon-name-part></tp:taxon-name></italic> sp. nov. <bold>A</bold> branch with seeds <bold>B</bold> branch with pollen cones <bold>C</bold> branch with pollen cones <bold>D</bold> pollen cone showing pollen sacs <bold>E</bold> ovule (fertilized) <bold>F</bold> fertilized ovule with bracts <bold>G</bold> seeds with arils <bold>H</bold> cross section of seed (showing aril) <bold>I</bold> seeds without aril <bold>J</bold> cross section of seed (showing deeply ruminate megagametophyte).</p></caption><graphic xmlns:xlink="http://www.w3.org/1999/xlink" xlink:href="phytokeys-192-029-g002.jpg" position="float" orientation="portrait" xlink:type="simple" id="oo_656494.jpg"><uri content-type="original_file" xlink:type="simple">https://binary.pensoft.net/fig/656494</uri></graphic></fig></tp:treatment-sec><tp:treatment-sec sec-type="phenology" id="SECID0EQCAE"><title>Phenology.</title><p>Pollen cones observed from late early July to early the following April; ovules from mid-November to late the following April. Seeds mature from September to October.</p></tp:treatment-sec><tp:treatment-sec sec-type="etymology" id="SECID0EVCAE"><title>Etymology.</title><p>The specific epithet ‘<italic><tp:taxon-name><tp:taxon-name-part taxon-name-part-type="genus" reg="Torreya"/><tp:taxon-name-part taxon-name-part-type="species" reg="dapanshanica">dapanshanica</tp:taxon-name-part></tp:taxon-name></italic>’ refers to the type locality of the new species.</p></tp:treatment-sec><tp:treatment-sec sec-type="conservation status" id="SECID0EFDAE"><title>Conservation status.</title><p>Critically Endangered (<abbrev xmlns:xlink="http://www.w3.org/1999/xlink" xlink:title="Critically Endangered" id="ABBRID0ELDAE" xlink:type="simple">CR</abbrev>) [B2ab(ii)D] (International Union for Conservation of Nature, <xref ref-type="bibr" rid="B8">IUCN 2019</xref>). The new species is only known from the type locality, Mount Dapanshan in Pan’an County, and occupies less than 1 km<sup>2</sup> with about six mature individuals and two seedlings. Moreover, the habitat destruction and seed harvesting by local people still exist. This species is considered as Critically Endangered (<abbrev xmlns:xlink="http://www.w3.org/1999/xlink" xlink:title="Critically Endangered" id="ABBRID0EVDAE" xlink:type="simple">CR</abbrev>) according to classification methods used by the IUCN Red List Categories and Criteria (<xref ref-type="bibr" rid="B8">IUCN 2019</xref>) based on the current survey.</p></tp:treatment-sec><tp:treatment-sec sec-type="Specimen examined" id="SECID0E4DAE"><title>Specimen examined.</title><p>Zhejiang: Pan’an, Mount Dapanshan, Huaxi, in forest by stream, <named-content xmlns:xlink="http://www.w3.org/1999/xlink" content-type="dwc:verbatimCoordinates" xlink:type="simple"><named-content content-type="geo-json" specific-use="{&#34;type&#34;:&#34;Point&#34;,&#34;coordinates&#34;:[120.500003,28.977058]}" id="NCID0EGEAE" xlink:type="simple">28°58'37.41"N, 120°30'00.01"E</named-content></named-content>, alt. 470 m, 24 November 2012, <italic>Xiao-Feng Jin &amp; Ying-Ying Zhou</italic> 2938 (ZJFC, ZM), alt. 479 m, 24 November 2012, <italic>Xiao-Feng Jin &amp; Ying-Ying Zhou</italic> 2940 (ZM); the same locality, on slope by stream, <named-content xmlns:xlink="http://www.w3.org/1999/xlink" content-type="dwc:verbatimCoordinates" xlink:type="simple"><named-content content-type="geo-json" specific-use="{&#34;type&#34;:&#34;Point&#34;,&#34;coordinates&#34;:[120.500572,28.975942]}" id="NCID0ESEAE" xlink:type="simple">28°58'33.39"N, 120°30'02.06"E</named-content></named-content>, alt. 485 m, 7 April 2013, <italic>Xiao-Feng Jin</italic> 2953 (ZM), 25 July 2016, <italic>Xiao-Feng Jin</italic> 3831 (ZM), 3832 (ZM), 22 August 2017, <italic>Xiao-Feng Jin</italic> 4038B (ZM), 4039B (ZM); the same locality, in forest, alt. 450 m, 29 March 2020, <italic>Xiao-Feng Jin &amp; Yi-Fei Lu</italic> 4547 (ZM), alt. 480 m, 29 March 2020, <italic>Xiao-Feng Jin &amp; Yi-Fei Lu</italic> 4548 (ZM).</p></tp:treatment-sec><tp:treatment-sec sec-type="comparisons" id="SECID0EBFAE"><title>Comparison.</title><p><xref ref-type="bibr" rid="B10">Teng et al. (2017)</xref> analyzed the leaf variation of all wild species of <italic><tp:taxon-name><tp:taxon-name-part taxon-name-part-type="genus" reg="Torreya">Torreya</tp:taxon-name-part></tp:taxon-name></italic> from Zhejiang, and found the leaves of <tp:taxon-name><tp:taxon-name-part taxon-name-part-type="genus" reg="Torreya">T.</tp:taxon-name-part><tp:taxon-name-part taxon-name-part-type="species" reg="grandis">grandis</tp:taxon-name-part><tp:taxon-name-part taxon-name-part-type="infraspecific-rank">var.</tp:taxon-name-part><tp:taxon-name-part taxon-name-part-type="variety" reg="jiulongshanensis">jiulongshanensis</tp:taxon-name-part></tp:taxon-name> were different from those of <italic><tp:taxon-name><tp:taxon-name-part taxon-name-part-type="genus" reg="Torreya">T.</tp:taxon-name-part><tp:taxon-name-part taxon-name-part-type="species" reg="grandis">grandis</tp:taxon-name-part></tp:taxon-name></italic> and <italic><tp:taxon-name><tp:taxon-name-part taxon-name-part-type="genus" reg="Torreya">T.</tp:taxon-name-part><tp:taxon-name-part taxon-name-part-type="species" reg="jackii">jackii</tp:taxon-name-part></tp:taxon-name></italic>. Consequently, var. <tp:taxon-name><tp:taxon-name-part taxon-name-part-type="genus" reg="Torreya"/><tp:taxon-name-part taxon-name-part-type="species" reg="jackii"/><tp:taxon-name-part taxon-name-part-type="variety" reg="jiulongshanensis">jiulongshanensis</tp:taxon-name-part></tp:taxon-name> was treated as an independent species and combined as <italic><tp:taxon-name><tp:taxon-name-part taxon-name-part-type="genus" reg="Torreya">T.</tp:taxon-name-part><tp:taxon-name-part taxon-name-part-type="species" reg="jiulongshanensis">jiulongshanensis</tp:taxon-name-part></tp:taxon-name></italic>. Within some populations identified as <italic><tp:taxon-name><tp:taxon-name-part taxon-name-part-type="genus" reg="Torreya">T.</tp:taxon-name-part><tp:taxon-name-part taxon-name-part-type="species" reg="jiulongshanensis">jiulongshanensis</tp:taxon-name-part></tp:taxon-name></italic>, <xref ref-type="bibr" rid="B10">Teng et al. (2017)</xref> mentioned that the leaves from the population in Pan’an were different from the others. Herein, we compared the leaf apex, and found that those from Pan’an (<italic><tp:taxon-name><tp:taxon-name-part taxon-name-part-type="genus" reg="Torreya">T.</tp:taxon-name-part><tp:taxon-name-part taxon-name-part-type="species" reg="dapanshanica">dapanshanica</tp:taxon-name-part></tp:taxon-name></italic>) are acuminate, whereas those from Suichang (<italic><tp:taxon-name><tp:taxon-name-part taxon-name-part-type="genus" reg="Torreya">T.</tp:taxon-name-part><tp:taxon-name-part taxon-name-part-type="species" reg="jiulongshanensis">jiulongshanensis</tp:taxon-name-part></tp:taxon-name></italic>) are acute (Fig. <xref ref-type="fig" rid="F3">3</xref>).</p><fig id="F3" position="float" orientation="portrait"><object-id xmlns:xlink="http://www.w3.org/1999/xlink" content-type="doi" xlink:type="simple">10.3897/phytokeys.192.79506.figure3</object-id><object-id xmlns:xlink="http://www.w3.org/1999/xlink" content-type="arpha" xlink:type="simple">1D53F169-12E1-529B-A503-997F4CC27EE7</object-id><label>Figure 3.</label><caption><p>Leaf apex of <italic><tp:taxon-name><tp:taxon-name-part taxon-name-part-type="genus" reg="Torreya">Torreya</tp:taxon-name-part><tp:taxon-name-part taxon-name-part-type="species" reg="dapanshanica">dapanshanica</tp:taxon-name-part></tp:taxon-name></italic> (<bold>A1‒A4</bold>) and <italic><tp:taxon-name><tp:taxon-name-part taxon-name-part-type="genus" reg="Torreya">T.</tp:taxon-name-part><tp:taxon-name-part taxon-name-part-type="species" reg="jiulongshanensis">jiulongshanensis</tp:taxon-name-part></tp:taxon-name></italic> (<bold>B1‒B4</bold>) <bold>A1</bold> and <bold>B1</bold> seed bearing individuals (adaxially) <bold>A2</bold> and <bold>B2</bold> seed bearing individuals (abaxially) <bold>A3</bold> and <bold>B3</bold> pollen cone bearing individuals (adaxially) <bold>A4</bold> and <bold>B4</bold> pollen cone bearing individuals (adaxially).</p></caption><graphic xmlns:xlink="http://www.w3.org/1999/xlink" xlink:href="phytokeys-192-029-g003.jpg" position="float" orientation="portrait" xlink:type="simple" id="oo_656495.jpg"><uri content-type="original_file" xlink:type="simple">https://binary.pensoft.net/fig/656495</uri></graphic></fig><p>Seed morphology of <italic><tp:taxon-name><tp:taxon-name-part taxon-name-part-type="genus" reg="Torreya">Torreya</tp:taxon-name-part><tp:taxon-name-part taxon-name-part-type="species" reg="dapanshanica">dapanshanica</tp:taxon-name-part></tp:taxon-name></italic> is also different from <italic><tp:taxon-name><tp:taxon-name-part taxon-name-part-type="genus" reg="Torreya">T.</tp:taxon-name-part><tp:taxon-name-part taxon-name-part-type="species" reg="jiulongshanensis">jiulongshanensis</tp:taxon-name-part></tp:taxon-name></italic> (Fig. <xref ref-type="fig" rid="F4">4</xref>). The seeds of <italic><tp:taxon-name><tp:taxon-name-part taxon-name-part-type="genus" reg="Torreya">Torreya</tp:taxon-name-part><tp:taxon-name-part taxon-name-part-type="species" reg="dapanshanica">dapanshanica</tp:taxon-name-part></tp:taxon-name></italic> are broadly ovoid-globose or globose, 25.52±3.52 mm × 15.62±3.67 mm, apex slightly emarginate, base obtuse-rounded, testa with irregular shallow grooves. <italic><tp:taxon-name><tp:taxon-name-part taxon-name-part-type="genus" reg="Torreya">Torreya</tp:taxon-name-part><tp:taxon-name-part taxon-name-part-type="species" reg="jiulongshanensis">jiulongshanensis</tp:taxon-name-part></tp:taxon-name></italic> has seeds that are obovoid to narrowly obovoid, 22.56±3.28 mm × 10.29±2.23 mm, both apex and base acute, testa smooth or sometimes slightly concave.</p><fig id="F4" position="float" orientation="portrait"><object-id xmlns:xlink="http://www.w3.org/1999/xlink" content-type="doi" xlink:type="simple">10.3897/phytokeys.192.79506.figure4</object-id><object-id xmlns:xlink="http://www.w3.org/1999/xlink" content-type="arpha" xlink:type="simple">FADF382B-E329-521F-BAA0-D13172F5DDA3</object-id><label>Figure 4.</label><caption><p>Variation of seed shape and size of <italic><tp:taxon-name><tp:taxon-name-part taxon-name-part-type="genus" reg="Torreya">Torreya</tp:taxon-name-part><tp:taxon-name-part taxon-name-part-type="species" reg="dapanshanica">dapanshanica</tp:taxon-name-part></tp:taxon-name></italic> (<bold>A1‒A5</bold>) and <italic><tp:taxon-name><tp:taxon-name-part taxon-name-part-type="genus" reg="Torreya">T.</tp:taxon-name-part><tp:taxon-name-part taxon-name-part-type="species" reg="jiulongshanensis">jiulongshanensis</tp:taxon-name-part></tp:taxon-name></italic> (<bold>B1‒B8</bold>).</p></caption><graphic xmlns:xlink="http://www.w3.org/1999/xlink" xlink:href="phytokeys-192-029-g004.jpg" position="float" orientation="portrait" xlink:type="simple" id="oo_656496.jpg"><uri content-type="original_file" xlink:type="simple">https://binary.pensoft.net/fig/656496</uri></graphic></fig><p>A key to all known species of <italic><tp:taxon-name><tp:taxon-name-part taxon-name-part-type="genus" reg="Torreya">Torreya</tp:taxon-name-part></tp:taxon-name></italic> from China is shown below.</p></tp:treatment-sec><ref-list><ref id="B8"><mixed-citation xmlns:xlink="http://www.w3.org/1999/xlink" xlink:type="simple"><institution xlink:type="simple">IUCN</institution> (<year>2019</year>) Guidelines for using the IUCN Red List Categories and Criteria. Version 14. Prepared by the Standards and Petitions Subcommittee. <ext-link xlink:href="https://www.iucnredlist.org/resources/redlistguidelines" ext-link-type="uri" xlink:type="simple">https://www.iucnredlist.org/resources/redlistguidelines</ext-link> [accessed on 15 March 2021]</mixed-citation></ref><ref id="B10"><mixed-citation xmlns:xlink="http://www.w3.org/1999/xlink" xlink:type="simple"><person-group><name name-style="western"><surname>Teng</surname><given-names>TY</given-names></name><name name-style="western"><surname>Pan</surname><given-names>CC</given-names></name><name name-style="western"><surname>Liu</surname><given-names>JL</given-names></name><name name-style="western"><surname>Chen</surname><given-names>ZL</given-names></name><name name-style="western"><surname>Xie</surname><given-names>WY</given-names></name><name name-style="western"><surname>Jin</surname><given-names>XF</given-names></name></person-group> (<year>2017</year>) Leaf variation of <italic><tp:taxon-name><tp:taxon-name-part taxon-name-part-type="genus">Torreya</tp:taxon-name-part></tp:taxon-name></italic> plants in Zhejiang and its taxonomic implications. Journal of Hangzhou Normal University (Natural Science Edition) 16(1): 9–12[+18]. <ext-link xlink:href="10.3969/j.issn.1674-232X.2017.01.003" ext-link-type="doi" xlink:type="simple">http://doi.org/10.3969/j.issn.1674-232X.2017.01.003</ext-link></mixed-citation></ref></ref-list></tp:taxon-treatment>
